# Supplementary material for: The General Growth Tendency: A tool to improve publication trend reporting by removing record inflation bias and enabling quantitative trend analysis
Source: PLoS One. 2022 May 20;17(5):e0268433. doi: 10.1371/journal.pone.0268433 (PMC9122180; doi:10.1371/journal.pone.0268433)
Supplement: S1 File — (XLSX) [file pone.0268433.s001.xlsx]

## Sheet: Celiac disease (PubMed)
Search query	(‘celiac disease’[MeSH] OR ‘celiac disease’[tiab] OR ‘coeliac disease’[tiab] OR ‘celiac sprue’[tiab] OR ‘coeliac sprue’[tiab])
REF	D. Narotsky, P. H. R. Green, and B. Lebwohl, “Temporal and geographic trends in celiac disease publications: a bibliometric analysis,” Eur. J. Gastroenterol. Hepatol., vol. 24, no. 9, 2012.
Database	Pubmed
All pubs on pubmed: 1970:2019[dp]
Year	Field	Yearly Percentual Increase	Biennial Average	Range (yearly)		Year	Totals	Yearly Percentual Increase	Biennial Average	Range (yearly)		Year	GGT	Biennial GGT	Range (yearly)
2020	10467	9.64802				2020	1440429	0.034643				2020	9.61337
2019	983	0.0380148	0.0143003	2019-2018		2019	1392199	0.043091	0.0364576	2019-2018		2019	-0.00507625	-0.0221573	2019-2018
2018	947	-0.00941423	-0.0144507	2018-2017		2018	1334686	0.0298241	0.0212256	2018-2017		2018	-0.0392383	-0.0356763	2018-2017
2017	956	-0.0194872	-0.0624959	2017-2016		2017	1296033	0.012627	0.0164816	2017-2016		2017	-0.0321142	-0.0789775	2017-2016
2016	975	-0.105505	-0.00666011	2016-2015		2016	1279872	0.0203362	0.0314783	2016-2015		2016	-0.125841	-0.0381384	2016-2015
2015	1090	0.0921844	0.0861355	2015-2014		2015	1254363	0.0426204	0.044911	2015-2014		2015	0.049564	0.0412245	2015-2014
2014	998	0.0800866	0.033633	2014-2013		2014	1203087	0.0472016	0.0513518	2014-2013		2014	0.032885	-0.0177188	2014-2013
2013	924	-0.0128205	0.0520623	2013-2012		2013	1148859	0.055502	0.0614745	2013-2012		2013	-0.0683225	-0.00941221	2013-2012
2012	936	0.116945	0.136404	2012-2011		2012	1088448	0.067447	0.0751564	2012-2011		2012	0.0494981	0.0612472	2012-2011
2011	838	0.155862	0.0619097	2011-2010		2011	1019674	0.0828657	0.0781039	2011-2010		2011	0.0729964	-0.0161942	2011-2010
2010	725	-0.0320427	0.0151843	2010-2009		2010	941644	0.073342	0.0607933	2010-2009		2010	-0.105385	-0.0456089	2010-2009
2009	749	0.0624113	0.0785659	2009-2008		2009	877301	0.0482445	0.0561836	2009-2008		2009	0.0141668	0.0223823	2009-2008
2008	705	0.0947205	0.0752291	2008-2007		2008	836924	0.0641227	0.0566293	2008-2007		2008	0.0305978	0.0185998	2008-2007
2007	644	0.0557377	0.0311692	2007-2006		2007	786492	0.0491358	0.0598942	2007-2006		2007	0.0066019	-0.028725	2007-2006
2006	610	0.00660066	0.079346	2006-2005		2006	749657	0.0706526	0.0827785	2006-2005		2006	-0.0640519	-0.00343253	2006-2005
2005	606	0.152091	0.072272	2005-2004		2005	700187	0.0949044	0.0854732	2005-2004		2005	0.0571868	-0.0132011	2005-2004
2004	526	-0.00754717	0.00486365	2004-2003		2004	639496	0.0760419	0.063788	2004-2003		2004	-0.0835891	-0.0589244	2004-2003
2003	530	0.0172745	0.0914113	2003-2002		2003	594304	0.0515342	0.0419849	2003-2002		2003	-0.0342597	0.0494263	2003-2002
2002	521	0.165548	0.151476	2002-2001		2002	565178	0.0324357	0.0303305	2002-2001		2002	0.133112	0.121146	2002-2001
2001	447	0.137405	0.108537	2001-2000		2001	547422	0.0282253	0.0533364	2001-2000		2001	0.109179	0.0552011	2001-2000
2000	393	0.0796703	0.0815018	2000-1999		2000	532395	0.0784475	0.0593418	2000-1999		2000	0.00122287	0.02216	2000-1999
1999	364	0.0833333	0.141667	1999-1998		1999	493668	0.0402362	0.0397448	1999-1998		1999	0.0430972	0.101922	1999-1998
1998	336	0.2	0.0268293	1998-1997		1998	474573	0.0392534	0.0175072	1998-1997		1998	0.160747	0.00932208	1998-1997
1997	280	-0.146341	0.0210322	1997-1996		1997	456648	-0.00423906	0.008529	1997-1996		1997	-0.142102	0.0125032	1997-1996
1996	328	0.188406	0.178949	1996-1995		1996	458592	0.0212971	0.0230796	1996-1995		1996	0.167109	0.155869	1996-1995
1995	276	0.169492	0.0890193	1995-1994		1995	449029	0.0248621	0.0249895	1995-1994		1995	0.144629	0.0640297	1995-1994
1994	236	0.00854701	0.00214584	1994-1993		1994	438136	0.0251169	0.0239603	1994-1993		1994	-0.0165699	-0.0218144	1994-1993
1993	234	-0.00425532	0.0295465	1993-1992		1993	427401	0.0228036	0.0171152	1993-1992		1993	-0.027059	0.0124313	1993-1992
1992	235	0.0633484	-0.0173054	1992-1991		1992	417872	0.0114268	0.00853695	1992-1991		1992	0.0519216	-0.0258423	1992-1991
1991	221	-0.0979592	0.0155365	1991-1990		1991	413151	0.00564709	0.0129622	1991-1990		1991	-0.103606	0.00257432	1991-1990
1990	245	0.129032	0.0403933	1990-1989		1990	410831	0.0202774	0.0304018	1990-1989		1990	0.108755	0.00999148	1990-1989
1989	217	-0.0482456	-0.0510938	1989-1988		1989	402666	0.0405263	0.0461896	1989-1988		1989	-0.0887719	-0.0972834	1989-1988
1988	228	-0.0539419	-0.0120137	1988-1987		1988	386983	0.0518529	0.0520747	1988-1987		1988	-0.105795	-0.0640884	1988-1987
1987	241	0.0299145	0.0372787	1987-1986		1987	367906	0.0522965	0.0476032	1987-1986		1987	-0.022382	-0.0103245	1987-1986
1986	234	0.0446429	0.0531271	1986-1985		1986	349622	0.0429099	0.0482375	1986-1985		1986	0.00173292	0.00488966	1986-1985
1985	224	0.0616114	-0.0420688	1985-1984		1985	335237	0.053565	0.0408826	1985-1984		1985	0.0080464	-0.0829514	1985-1984
1984	211	-0.145749	-0.0190628	1984-1983		1984	318193	0.0282002	0.0373664	1984-1983		1984	-0.173949	-0.0564293	1984-1983
1983	247	0.107623	0.0676365	1983-1982		1983	309466	0.0465327	0.0446282	1983-1982		1983	0.0610906	0.0230084	1983-1982
1982	223	0.0276498	0.0232146	1982-1981		1982	295706	0.0427237	0.0266375	1982-1981		1982	-0.0150739	-0.00342292	1982-1981
1981	217	0.0187793	0.0977875	1981-1980		1981	283590	0.0105513	0.00270897	1981-1980		1981	0.00822805	0.0950785	1981-1980
1980	213	0.176796	0.0829333	1980-1979		1980	280629	-0.00513335	0.0149507	1980-1979		1980	0.181929	0.0679826	1980-1979
1979	181	-0.010929	-0.105901	1979-1978		1979	282077	0.0350348	0.0372677	1979-1978		1979	-0.0459638	-0.143169	1979-1978
1978	183	-0.200873	-0.115267	1978-1977		1978	272529	0.0395006	0.0338997	1978-1977		1978	-0.240374	-0.149167	1978-1977
1977	229	-0.029661	0.016701	1977-1976		1977	262173	0.0282988	0.0257188	1977-1976		1977	-0.0579598	-0.00901776	1977-1976
1976	236	0.0630631	-0.0464152	1976-1975		1976	254958	0.0231388	0.0415171	1976-1975		1976	0.0399243	-0.0879323	1976-1975
1975	222	-0.155894	-0.0662736	1975-1974		1975	249192	0.0598954	0.0385642	1975-1974		1975	-0.215789	-0.104838	1975-1974
1974	263	0.0233463	0.0631753	1974-1973		1974	235110	0.0172329	0.0158967	1974-1973		1974	0.00611335	0.0472786	1974-1973
1973	257	0.103004	0.0101636	1973-1972		1973	231127	0.0145604	0.0166738	1973-1972		1973	0.0884439	-0.00651026	1973-1972
1972	233	-0.0826772	-0.0490905	1972-1971		1972	227810	0.0187873	0.0189253	1972-1971		1972	-0.101464	-0.0680158	1972-1971
1971	254	-0.0155039		1971-1970		1971	223609	0.0190634		1971-1970		1971	-0.0345673	0	1971-1970
1970	258					1970	219426					1970	0	0

## Sheet: Malaria
Search query	(malaria* or plasmodium or falciparum) and (vaccine*) in title and abstract
REF	K. C. Garg, S. Kumar, Y. Madhavi, and M. Bahl, “Bibliometrics of global malaria vaccine research,” Heal. Inf. Libr. J., vol. 26, no. 1, pp. 22–31, Mar. 2009.
Database	Pubmed
All pubs on pubmed: 1970:2019[dp]
Year	Field	Yearly Percentual Increase	Biennial Average	Range (yearly)		Year	Totals	Yearly Percentual Increase	Biennial Average	Range (yearly)		Year	GGT	Biennial GGT	Range (yearly)
2020	10467	19.4434				2020	1440429	0.034643				2020	19.4087
2019	512	0.0847458	-0.0123441	2019-2018		2019	1392199	0.043091	0.0364576	2019-2018		2019	#VALUE!	-0.0488017	2019-2018
2018	472	-0.109434	-0.027878	2018-2017		2018	1334686	0.0298241	0.0212256	2018-2017		2018	-0.139258	-0.0491036	2018-2017
2017	530	0.0536779	-0.00999345	2017-2016		2017	1296033	0.012627	0.0164816	2017-2016		2017	0.0410509	-0.0264751	2017-2016
2016	503	-0.0736648	0.0598709	2016-2015		2016	1279872	0.0203362	0.0314783	2016-2015		2016	-0.094001	0.0283926	2016-2015
2015	543	0.193407	0.0746445	2015-2014		2015	1254363	0.0426204	0.044911	2015-2014		2015	0.150786	0.0297335	2015-2014
2014	455	-0.0441176	0.0314295	2014-2013		2014	1203087	0.0472016	0.0513518	2014-2013		2014	-0.0913193	-0.0199222	2014-2013
2013	476	0.106977	0.0239479	2013-2012		2013	1148859	0.055502	0.0614745	2013-2012		2013	0.0514748	-0.0375266	2013-2012
2012	430	-0.059081	-0.0125722	2012-2011		2012	1088448	0.067447	0.0751564	2012-2011		2012	-0.126528	-0.0877285	2012-2011
2011	457	0.0339367	0.0821857	2011-2010		2011	1019674	0.0828657	0.0781039	2011-2010		2011	-0.0489291	0.00408187	2011-2010
2010	442	0.130435	0.108273	2010-2009		2010	941644	0.073342	0.0607933	2010-2009		2010	0.0570928	0.0474797	2010-2009
2009	391	0.0861111	0.0179896	2009-2008		2009	877301	0.0482445	0.0561836	2009-2008		2009	0.0378666	-0.038194	2009-2008
2008	360	-0.0501319	0.070846	2008-2007		2008	836924	0.0641227	0.0566293	2008-2007		2008	-0.114255	0.0142167	2008-2007
2007	379	0.191824	0.112146	2007-2006		2007	786492	0.0491358	0.0598942	2007-2006		2007	0.142688	0.0522515	2007-2006
2006	318	0.0324675	0.110828	2006-2005		2006	749657	0.0706526	0.0827785	2006-2005		2006	-0.038185	0.0280499	2006-2005
2005	308	0.189189	0.17015	2005-2004		2005	700187	0.0949044	0.0854732	2005-2004		2005	0.0942848	0.084677	2005-2004
2004	259	0.151111	0.0310211	2004-2003		2004	639496	0.0760419	0.063788	2004-2003		2004	0.0750692	-0.0327669	2004-2003
2003	225	-0.0890688	0.0407736	2003-2002		2003	594304	0.0515342	0.0419849	2003-2002		2003	-0.140603	-0.0012113	2003-2002
2002	247	0.170616	0.0782987	2002-2001		2002	565178	0.0324357	0.0303305	2002-2001		2002	0.13818	0.0479682	2002-2001
2001	211	-0.0140187	0.133709	2001-2000		2001	547422	0.0282253	0.0533364	2001-2000		2001	-0.042244	0.0803728	2001-2000
2000	214	0.281437	0.1692	2000-1999		2000	532395	0.0784475	0.0593418	2000-1999		2000	0.20299	0.109858	2000-1999
1999	167	0.056962	0.022231	1999-1998		1999	493668	0.0402362	0.0397448	1999-1998		1999	0.0167259	-0.0175138	1999-1998
1998	158	-0.0125	0.109135	1998-1997		1998	474573	0.0392534	0.0175072	1998-1997		1998	-0.0517534	0.0916274	1998-1997
1997	160	0.230769	0.119261	1997-1996		1997	456648	-0.00423906	0.008529	1997-1996		1997	0.235008	0.110732	1997-1996
1996	130	0.00775194	-0.0772929	1996-1995		1996	458592	0.0212971	0.0230796	1996-1995		1996	-0.0135451	-0.100372	1996-1995
1995	129	-0.162338	0.212646	1995-1994		1995	449029	0.0248621	0.0249895	1995-1994		1995	-0.1872	0.187656	1995-1994
1994	154	0.587629	0.155755	1994-1993		1994	438136	0.0251169	0.0239603	1994-1993		1994	0.562512	0.131794	1994-1993
1993	97	-0.276119	-0.149009	1993-1992		1993	427401	0.0228036	0.0171152	1993-1992		1993	-0.298923	-0.166124	1993-1992
1992	134	-0.0218978	0.0119519	1992-1991		1992	417872	0.0114268	0.00853695	1992-1991		1992	-0.0333246	0.00341491	1992-1991
1991	137	0.0458015	0.129382	1991-1990		1991	413151	0.00564709	0.0129622	1991-1990		1991	0.0401544	0.11642	1991-1990
1990	131	0.212963	0.146481	1990-1989		1990	410831	0.0202774	0.0304018	1990-1989		1990	0.192686	0.11608	1990-1989
1989	108	0.08	0.165	1989-1988		1989	402666	0.0405263	0.0461896	1989-1988		1989	0.0394737	0.11881	1989-1988
1988	100	0.25	0.314655	1988-1987		1988	386983	0.0518529	0.0520747	1988-1987		1988	0.198147	0.26258	1988-1987
1987	80	0.37931	0.236825	1987-1986		1987	367906	0.0522965	0.0476032	1987-1986		1987	0.327014	0.189222	1987-1986
1986	58	0.0943396	0.0203841	1986-1985		1986	349622	0.0429099	0.0482375	1986-1985		1986	0.0514297	-0.0278534	1986-1985
1985	53	-0.0535714	0.348214	1985-1984		1985	335237	0.053565	0.0408826	1985-1984		1985	-0.107136	0.307332	1985-1984
1984	56	0.75	0.570652	1984-1983		1984	318193	0.0282002	0.0373664	1984-1983		1984	0.7218	0.533286	1984-1983
1983	32	0.391304	0.653986	1983-1982		1983	309466	0.0465327	0.0446282	1983-1982		1983	0.344772	0.609357	1983-1982
1982	23	0.916667	0.244048	1982-1981		1982	295706	0.0427237	0.0266375	1982-1981		1982	0.873943	0.21741	1982-1981
1981	12	-0.428571	-0.31044	1981-1980		1981	283590	0.0105513	0.00270897	1981-1980		1981	-0.439123	-0.313149	1981-1980
1980	21	-0.192308	0.168552	1980-1979		1980	280629	-0.00513335	0.0149507	1980-1979		1980	-0.187174	0.153601	1980-1979
1979	26	0.529412	0.236928	1979-1978		1979	282077	0.0350348	0.0372677	1979-1978		1979	0.494377	0.19966	1979-1978
1978	17	-0.0555556	0.472222	1978-1977		1978	272529	0.0395006	0.0338997	1978-1977		1978	-0.0950562	0.438323	1978-1977
1977	18	1	0.5625	1977-1976		1977	262173	0.0282988	0.0257188	1977-1976		1977	0.971701	0.536781	1977-1976
1976	9	0.125	0.00694444	1976-1975		1976	254958	0.0231388	0.0415171	1976-1975		1976	0.101861	-0.0345726	1976-1975
1975	8	-0.111111	0.344444	1975-1974		1975	249192	0.0598954	0.0385642	1975-1974		1975	-0.171006	0.30588	1975-1974
1974	9	0.8	0.0785714	1974-1973		1974	235110	0.0172329	0.0158967	1974-1973		1974	0.782767	0.0626748	1974-1973
1973	5	-0.642857	6.17857	1973-1972		1973	231127	0.0145604	0.0166738	1973-1972		1973	-0.657418	6.1619	1973-1972
1972	14	13	6.25	1972-1971		1972	227810	0.0187873	0.0189253	1972-1971		1972	12.9812	6.23107	1972-1971
1971	1	-0.5		1971-1970		1971	223609	0.0190634		1971-1970		1971	-0.519063	0	1971-1970
1970	2					1970	219426					1970	0	0

## Sheet: Giardia
Search query	Giardia OR "giardiasis" in all fields
Paper	A. A. Escobedo, R. Arencibia, R. L. Vega, A. J. Rodríguez-Morales, P. Almirall, and M. Alfonso, “A bibliometric study of international scientific productivity in giardiasis covering the period 1971–2010,” J. Infect. Dev. Ctries., vol. 9, no. 1, pp. 076–086, 2015.
Database	PubMed
All pubs on pubmed: 1970:2019[dp]
Year	Field	Yearly Percentual Increase	Biennial Average	Range (yearly)		Year	Totals	Yearly Percentual Increase	Biennial Average	Range (yearly)		Year	GGT	Biennial GGT	Range (yearly)
2020	10467	26.4724				2020	1440429	0.034643				2020	26.4378
2019	381	0	-0.0610599	2019-2018		2019	1392199	0.043091	0.0364576	2019-2018		2019	-0.043091	-0.0975175	2019-2018
2018	381	-0.12212	-0.0480575	2018-2017		2018	1334686	0.0298241	0.0212256	2018-2017		2018	-0.151944	-0.0692831	2018-2017
2017	434	0.0260047	0.0581055	2017-2016		2017	1296033	0.012627	0.0164816	2017-2016		2017	0.0133777	0.0416238	2017-2016
2016	423	0.0902062	0.0412668	2016-2015		2016	1279872	0.0203362	0.0314783	2016-2015		2016	0.06987	0.00978849	2016-2015
2015	388	-0.00767263	0.00794379	2015-2014		2015	1254363	0.0426204	0.044911	2015-2014		2015	-0.050293	-0.0369672	2015-2014
2014	391	0.0235602	0.0279963	2014-2013		2014	1203087	0.0472016	0.0513518	2014-2013		2014	-0.0236414	-0.0233555	2014-2013
2013	382	0.0324324	-0.0189597	2013-2012		2013	1148859	0.055502	0.0614745	2013-2012		2013	-0.0230695	-0.0804342	2013-2012
2012	370	-0.0703518	-0.0128662	2012-2011		2012	1088448	0.067447	0.0751564	2012-2011		2012	-0.137799	-0.0880225	2012-2011
2011	398	0.0446194	0.0826038	2011-2010		2011	1019674	0.0828657	0.0781039	2011-2010		2011	-0.0382463	0.00449998	2011-2010
2010	381	0.120588	0.0770114	2010-2009		2010	941644	0.073342	0.0607933	2010-2009		2010	0.0472462	0.0162182	2010-2009
2009	340	0.0334347	0.0092323	2009-2008		2009	877301	0.0482445	0.0561836	2009-2008		2009	-0.0148099	-0.0469513	2009-2008
2008	329	-0.0149701	0.0586167	2008-2007		2008	836924	0.0641227	0.0566293	2008-2007		2008	-0.0790928	0.00198741	2008-2007
2007	334	0.132203	0.124814	2007-2006		2007	786492	0.0491358	0.0598942	2007-2006		2007	0.0830676	0.0649196	2007-2006
2006	295	0.117424	0.0931251	2006-2005		2006	749657	0.0706526	0.0827785	2006-2005		2006	0.0467717	0.0103466	2006-2005
2005	264	0.0688259	0.0426434	2005-2004		2005	700187	0.0949044	0.0854732	2005-2004		2005	-0.0260785	-0.0428297	2005-2004
2004	247	0.0164609	0.0411252	2004-2003		2004	639496	0.0760419	0.063788	2004-2003		2004	-0.059581	-0.0226629	2004-2003
2003	243	0.0657895	0.0264012	2003-2002		2003	594304	0.0515342	0.0419849	2003-2002		2003	0.0142553	-0.0155837	2003-2002
2002	228	-0.012987	0.202095	2002-2001		2002	565178	0.0324357	0.0303305	2002-2001		2002	-0.0454227	0.171765	2002-2001
2001	231	0.417178	0.221168	2001-2000		2001	547422	0.0282253	0.0533364	2001-2000		2001	0.388953	0.167831	2001-2000
2000	163	0.0251572	0.0288124	2000-1999		2000	532395	0.0784475	0.0593418	2000-1999		2000	-0.0532902	-0.0305294	2000-1999
1999	159	0.0324675	0.00667963	1999-1998		1999	493668	0.0402362	0.0397448	1999-1998		1999	-0.00776864	-0.0330652	1999-1998
1998	154	-0.0191083	-0.0942102	1998-1997		1998	474573	0.0392534	0.0175072	1998-1997		1998	-0.0583617	-0.111717	1998-1997
1997	157	-0.169312	-0.0596561	1997-1996		1997	456648	-0.00423906	0.008529	1997-1996		1997	-0.165073	-0.0681851	1997-1996
1996	189	0.05	0.0114865	1996-1995		1996	458592	0.0212971	0.0230796	1996-1995		1996	0.0287029	-0.0115931	1996-1995
1995	180	-0.027027	0.000375375	1995-1994		1995	449029	0.0248621	0.0249895	1995-1994		1995	-0.0518892	-0.0246142	1995-1994
1994	185	0.0277778	-0.00992063	1994-1993		1994	438136	0.0251169	0.0239603	1994-1993		1994	0.00266085	-0.0338809	1994-1993
1993	180	-0.047619	-0.0962077	1993-1992		1993	427401	0.0228036	0.0171152	1993-1992		1993	-0.0704227	-0.113323	1993-1992
1992	189	-0.144796	-0.0307315	1992-1991		1992	417872	0.0114268	0.00853695	1992-1991		1992	-0.156223	-0.0392685	1992-1991
1991	221	0.0833333	0.0785088	1991-1990		1991	413151	0.00564709	0.0129622	1991-1990		1991	0.0776862	0.0655466	1991-1990
1990	204	0.0736842	0.0475948	1990-1989		1990	410831	0.0202774	0.0304018	1990-1989		1990	0.0534069	0.017193	1990-1989
1989	190	0.0215054	0.118596	1989-1988		1989	402666	0.0405263	0.0461896	1989-1988		1989	-0.019021	0.0724062	1989-1988
1988	186	0.215686	0.0425022	1988-1987		1988	386983	0.0518529	0.0520747	1988-1987		1988	0.163833	-0.00957247	1988-1987
1987	153	-0.130682	1.09504	1987-1986		1987	367906	0.0522965	0.0476032	1987-1986		1987	-0.182978	1.04743	1987-1986
1986	176	2.32075	1.13359	1986-1985		1986	349622	0.0429099	0.0482375	1986-1985		1986	2.27784	1.08535	1986-1985
1985	53	-0.0535714	0.348214	1985-1984		1985	335237	0.053565	0.0408826	1985-1984		1985	-0.107136	0.307332	1985-1984
1984	56	0.75	0.570652	1984-1983		1984	318193	0.0282002	0.0373664	1984-1983		1984	0.7218	0.533286	1984-1983
1983	32	0.391304	0.653986	1983-1982		1983	309466	0.0465327	0.0446282	1983-1982		1983	0.344772	0.609357	1983-1982
1982	23	0.916667	0.244048	1982-1981		1982	295706	0.0427237	0.0266375	1982-1981		1982	0.873943	0.21741	1982-1981
1981	12	-0.428571	-0.31044	1981-1980		1981	283590	0.0105513	0.00270897	1981-1980		1981	-0.439123	-0.313149	1981-1980
1980	21	-0.192308	0.168552	1980-1979		1980	280629	-0.00513335	0.0149507	1980-1979		1980	-0.187174	0.153601	1980-1979
1979	26	0.529412	0.236928	1979-1978		1979	282077	0.0350348	0.0372677	1979-1978		1979	0.494377	0.19966	1979-1978
1978	17	-0.0555556	0.472222	1978-1977		1978	272529	0.0395006	0.0338997	1978-1977		1978	-0.0950562	0.438323	1978-1977
1977	18	1	0.5625	1977-1976		1977	262173	0.0282988	0.0257188	1977-1976		1977	0.971701	0.536781	1977-1976
1976	9	0.125	0.00694444	1976-1975		1976	254958	0.0231388	0.0415171	1976-1975		1976	0.101861	-0.0345726	1976-1975
1975	8	-0.111111	0.344444	1975-1974		1975	249192	0.0598954	0.0385642	1975-1974		1975	-0.171006	0.30588	1975-1974
1974	9	0.8	0.0785714	1974-1973		1974	235110	0.0172329	0.0158967	1974-1973		1974	0.782767	0.0626748	1974-1973
1973	5	-0.642857	6.17857	1973-1972		1973	231127	0.0145604	0.0166738	1973-1972		1973	-0.657418	6.1619	1973-1972
1972	14	13	6.25	1972-1971		1972	227810	0.0187873	0.0189253	1972-1971		1972	12.9812	6.23107	1972-1971
1971	1	-0.5		1971-1970		1971	223609	0.0190634		1971-1970		1971	-0.519063	0	1971-1970
1970	2					1970	219426					1970	0	0

## Sheet: Sensor arrays
Search query	(sensor array* OR chemical array* OR electronic/artificial nose OR electronic/artificial tongue * OR taste sensor, taste system, taste chip)’’.
Paper	J. Sun, Y. Lu, L. He, J. Pang, F. Yang, and Y. Liu, “Colorimetric sensor array based on gold nanoparticles: Design principles and recent advances,” TrAC Trends Anal. Chem., vol. 122, p. 115754, 2020.
Database	WoS
Year	Field	Yearly Percentual Increase	Biennial Average	Range		Year	Totals	Yearly Percentual Increase	Biennial Average	Range		Year	GGT	Biennial GGT	Range
2020	4188	-0.382301				2020	1489830	-0.247568				2020	-0.134733
2019	6780	-0.0257221	0.0144957	2019-2018		2019	1980020	0.114513	0.0810219	2019-2018		2019	-0.140235	-0.0665261	2019-2018
2018	6959	0.0547135	0.0424231	2018-2017		2018	1776579	0.047531	0.0420744	2018-2017		2018	0.00718258	0.000348709	2018-2017
2017	6598	0.0301327	0.0529401	2017-2016		2017	1695968	0.0366179	0.0373671	2017-2016		2017	-0.00648516	0.0155729	2017-2016
2016	6405	0.0757474	0.0645899	2016-2015		2016	1636059	0.0381164	0.0380407	2016-2015		2016	0.037631	0.0265492	2016-2015
2015	5954	0.0534324	0.0856561	2015-2014		2015	1575988	0.037965	0.0334267	2015-2014		2015	0.0154674	0.0522294	2015-2014
2014	5652	0.11788	0.0725522	2014-2013		2014	1518344	0.0288884	0.0419273	2014-2013		2014	0.0889913	0.030625	2014-2013
2013	5056	0.0272247	0.0677668	2013-2012		2013	1475713	0.0549661	0.0533745	2013-2012		2013	-0.0277414	0.0143923	2013-2012
2012	4922	0.108309	0.0937656	2012-2011		2012	1398825	0.0517829	0.0576369	2012-2011		2012	0.056526	0.0361287	2012-2011
2011	4441	0.0792224	0.076117	2011-2010		2011	1329956	0.0634909	0.0489897	2011-2010		2011	0.0157314	0.0271273	2011-2010
2010	4115	0.0730117	0.0594129	2010-2009		2010	1250557	0.0344885	0.0393352	2010-2009		2010	0.0385232	0.0200777	2010-2009
2009	3835	0.045814	0.0698939	2009-2008		2009	1208865	0.0441819	0.0580368	2009-2008		2009	0.00163216	0.011857	2009-2008
2008	3667	0.0939737	0.0846834	2008-2007		2008	1157715	0.0718918	0.0610206	2008-2007		2008	0.0220819	0.0236628	2008-2007
2007	3352	0.075393	0.118576	2007-2006		2007	1080067	0.0501493	0.052072	2007-2006		2007	0.0252437	0.0665042	2007-2006
2006	3117	0.161759	0.142882	2006-2005		2006	1028489	0.0539946	0.0524883	2006-2005		2006	0.107765	0.0903938	2006-2005
2005	2683	0.124005	0.119713	2005-2004		2005	975801	0.0509819	0.0483295	2005-2004		2005	0.0730231	0.0713833	2005-2004
2004	2387	0.115421	0.224793	2004-2003		2004	928466	0.045677	0.0449702	2004-2003		2004	0.0697436	0.179822	2004-2003
2003	2140	0.334165	0.167082	2003-2002		2003	887909	0.0442634	0.0335741	2003-2002		2003	0.289901	0.133508	2003-2002
2002	1604	0	0.0426252	2002-2001		2002	850273	0.0228848	0.0114797	2002-2001		2002	-0.0228848	0.0311455	2002-2001
2001	1604	0.0852503	0.146877	2001-2000		2001	831250	7.4592e-05	0.0109239	2001-2000		2001	0.0851757	0.135953	2001-2000
2000	1478	0.208504				2000	831188	0.0217732				2000	0.18673
1999	1223	-0.0129136				1999	813476	0.01798					-0.0308937
1998	1239	0.139834				1998	799108	0.0209555					0.118879
1997	1087	#DIV/0!				1997	782706	#DIV/0!					#DIV/0!

## Sheet: Microbiome
Search query	TITLE: ((human microbiota or human microbiome or microbiome or human microbial or human microbes or gut ecology)), Refined by: DOCUMENT TYPES: ( ARTICLE OR REVIEW OR EDITORIAL MATERIAL OR PROCEEDINGS PAPER )
Paper	S. Jones, “Trends in microbiome research,” Nat. Biotechnol., vol. 31, no. 4, p. 277, 2013.
Database	WoS
Year	Field	Yearly Percentual Increase	Biennial Average	Range		Year	Totals	Yearly Percentual Increase	Biennial Average	Range		Year	GGT	Biennial GGT	Range
2020	1982	-0.24696				2020	1489830	-0.247568				2020	0.00060772
2019	2632	0.423472	0.299093	2019-2018		2019	1980020	0.114513	0.0810219	2019-2018		2019	0.308959	0.218071	2019-2018
2018	1849	0.174714	0.248702	2018-2017		2018	1776579	0.047531	0.0420744	2018-2017		2018	0.127183	0.206627	2018-2017
2017	1574	0.322689	0.335948	2017-2016		2017	1695968	0.0366179	0.0373671	2017-2016		2017	0.286071	0.298581	2017-2016
2016	1190	0.349206	0.374603	2016-2015		2016	1636059	0.0381164	0.0380407	2016-2015		2016	0.31109	0.336562	2016-2015
2015	882	0.4	0.4	2015-2014		2015	1575988	0.037965	0.0334267	2015-2014		2015	0.362035	0.366573	2015-2014
2014	630	0.4	0.361765	2014-2013		2014	1518344	0.0288884	0.0419273	2014-2013		2014	0.371112	0.319837	2014-2013
2013	450	0.323529	0.495098	2013-2012		2013	1475713	0.0549661	0.0533745	2013-2012		2013	0.268563	0.441724	2013-2012
2012	340	0.666667	0.577859	2012-2011		2012	1398825	0.0517829	0.0576369	2012-2011		2012	0.614884	0.520222	2012-2011
2011	204	0.489051	0.372966	2011-2010		2011	1329956	0.0634909	0.0489897	2011-2010		2011	0.42556	0.323976	2011-2010
2010	137	0.256881	0.407012	2010-2009		2010	1250557	0.0344885	0.0393352	2010-2009		2010	0.222392	0.367677	2010-2009
2009	109	0.557143	0.300959	2009-2008		2009	1208865	0.0441819	0.0580368	2009-2008		2009	0.512961	0.242923	2009-2008
2008	70	0.0447761	0.359888	2008-2007		2008	1157715	0.0718918	0.0610206	2008-2007		2008	-0.0271157	0.298867	2008-2007
2007	67	0.675	0.325305	2007-2006		2007	1080067	0.0501493	0.052072	2007-2006		2007	0.624851	0.273233	2007-2006
2006	40	-0.0243902	0.0272786	2006-2005		2006	1028489	0.0539946	0.0524883	2006-2005		2006	-0.0783849	-0.0252097	2006-2005
2005	41	0.0789474	0.489474	2005-2004		2005	975801	0.0509819	0.0483295	2005-2004		2005	0.0279654	0.441144	2005-2004
2004	38	0.9	0.32037	2004-2003		2004	928466	0.045677	0.0449702	2004-2003		2004	0.854323	0.2754	2004-2003
2003	20	-0.259259	0.0132275	2003-2002		2003	887909	0.0442634	0.0335741	2003-2002		2003	-0.303523	-0.0203466	2003-2002
2002	27	0.285714	0.0993789	2002-2001		2002	850273	0.0228848	0.0114797	2002-2001		2002	0.262829	0.0878992	2002-2001
2001	21	-0.0869565	-0.020751	2001-2000		2001	831250	7.4592e-05	0.0109239	2001-2000		2001	-0.0870311	-0.0316749	2001-2000
2000	23	0.0454545				2000	831188	0.0217732				2000	0.0236813
1999	22	1.44444				1999	813476	0.01798					1.42646
1998	9	-0.181818				1998	799108	0.0209555					-0.202774
1997	11	#DIV/0!				1997	782706	0.0131697					#DIV/0!
							772532
							690717

## Sheet: Celiac Disease
Search query	(“celiac disease” or “coeliac disease”) Refined by: DOCUMENT TYPES: ( ARTICLE OR REVIEW )
Paper	E. Demir and A. Comba, “The evolution of celiac disease publications: a holistic approach with bibliometric analysis,” Irish J. Med. Sci. (1971 -), vol. 189, no. 1, pp. 267–276, 2020.
Database	WoS
Year	Field	Yearly Percentual Increase	Biennial Average	Range		Year	Totals	Yearly Percentual Increase	Biennial Average	Range		Year	GGT	Biennial GGT	Range
2019	949	0.0259459		2019-2018		2019	1980020	0.114513		2019-2018		2019	-0.0885668		2019-2018
2018	925	-0.0221987	0.0264006	2018-2017		2018	1776579	0.047531	0.0420744	2018-2017		2018	-0.0697297	-0.0156738	2018-2017
2017	946	0.075	0.0324381	2017-2016		2017	1695968	0.0366179	0.0373671	2017-2016		2017	0.0383821	-0.00492901	2017-2016
2016	880	-0.0101237	0.0852436	2016-2015		2016	1636059	0.0381164	0.0380407	2016-2015		2016	-0.0482401	0.0472029	2016-2015
2015	889	0.180611	0.0843999	2015-2014		2015	1575988	0.037965	0.0334267	2015-2014		2015	0.142646	0.0509732	2015-2014
2014	753	-0.011811	-0.000600472	2014-2013		2014	1518344	0.0288884	0.0419273	2014-2013		2014	-0.0406994	-0.0425277	2014-2013
2013	762	0.0106101	0.0826404	2013-2012		2013	1475713	0.0549661	0.0533745	2013-2012		2013	-0.0443561	0.0292659	2013-2012
2012	754	0.154671	0.128856	2012-2011		2012	1398825	0.0517829	0.0576369	2012-2011		2012	0.102888	0.0712187	2012-2011
2011	653	0.103041	0.0161984	2011-2010		2011	1329956	0.0634909	0.0489897	2011-2010		2011	0.0395496	-0.0327913	2011-2010
2010	592	-0.0706436	0.00634485	2010-2009		2010	1250557	0.0344885	0.0393352	2010-2009		2010	-0.105132	-0.0329904	2010-2009
2009	637	0.0833333	0.145363	2009-2008		2009	1208865	0.0441819	0.0580368	2009-2008		2009	0.0391515	0.0873259	2009-2008
2008	588	0.207392	0.0936357	2008-2007		2008	1157715	0.0718918	0.0610206	2008-2007		2008	0.1355	0.0326152	2008-2007
2007	487	-0.0201207	0.0209225	2007-2006		2007	1080067	0.0501493	0.052072	2007-2006		2007	-0.07027	-0.0311494	2007-2006
2006	497	0.0619658	0.101715	2006-2005		2006	1028489	0.0539946	0.0524883	2006-2005		2006	0.0079712	0.0492263	2006-2005
2005	468	0.141463	0.0731827	2005-2004		2005	975801	0.0509819	0.0483295	2005-2004		2005	0.0904815	0.0248532	2005-2004
2004	410	0.00490196	0.0628905	2004-2003		2004	928466	0.045677	0.0449702	2004-2003		2004	-0.040775	0.0179203	2004-2003
2003	408	0.120879	0.0716755	2003-2002		2003	887909	0.0442634	0.0335741	2003-2002		2003	0.0766157	0.0381014	2003-2002
2002	364	0.0224719	0.110563	2002-2001		2002	850273	0.0228848	0.0114797	2002-2001		2002	-0.000412902	0.0990829	2002-2001
2001	356	0.198653	0.125922	2001-2000		2001	831250	7.4592e-05	0.0109239	2001-2000		2001	0.198579	0.114998	2001-2000
2000	297	0.0531915	-0.000249893			2000	831188	0.0217732	0.0198766			2000	0.0314183	-0.0201265
1999	282	-0.0536913				1999	813476	0.01798				1999	-0.0716713
1998	298	0.231405				1998	799108	0.0209555				1998	0.210449
1997	242	-0.156794				1997	782706	0.0131697				1997	-0.169964
1996	287	#DIV/0!				1996	772532	#DIV/0!				1996	#DIV/0!

## Sheet: Climate Change
Search query	((“climate change” or “climate changes” or “climatic change” or “climatic changes” )), Refined by: DOCUMENT TYPES: ( ARTICLE OR REVIEW )
Paper	J. Li, M.-H. Wang, and Y.-S. Ho, “Trends in research on global climate change: A Science Citation Index Expanded-based analysis,” Glob. Planet. Change, vol. 77, no. 1, pp. 13–20, 2011.
Database	WoS
Year	Field	Yearly Percentual Increase	Biennial Average	Range		Year	Totals	Yearly Percentual Increase	Biennial Average	Range		Year	GGT	Biennial GGT	Range
2020	54	-0.998077				2020	1489830	-0.247568				2020	-0.750508
2019	28074	0.140849	0.142943	2019-2018		2019	1980020	0.114513	0.0810219	2019-2018		2019	0.0263357	0.0619211	2019-2018
2018	24608	0.145037	0.12087	2018-2017		2018	1776579	0.047531	0.0420744	2018-2017		2018	0.0975065	0.078796	2018-2017
2017	21491	0.0967034	0.118766	2017-2016		2017	1695968	0.0366179	0.0373671	2017-2016		2017	0.0600855	0.0813985	2017-2016
2016	19596	0.140828	0.169584	2016-2015		2016	1636059	0.0381164	0.0380407	2016-2015		2016	0.102711	0.131543	2016-2015
2015	17177	0.19834	0.138894	2015-2014		2015	1575988	0.037965	0.0334267	2015-2014		2015	0.160375	0.105467	2015-2014
2014	14334	0.0794488	0.125373	2014-2013		2014	1518344	0.0288884	0.0419273	2014-2013		2014	0.0505603	0.0834459	2014-2013
2013	13279	0.171298	0.166438	2013-2012		2013	1475713	0.0549661	0.0533745	2013-2012		2013	0.116331	0.113063	2013-2012
2012	11337	0.161578	0.169237	2012-2011		2012	1398825	0.0517829	0.0576369	2012-2011		2012	0.109795	0.1116	2012-2011
2011	9760	0.176896	0.217182	2011-2010		2011	1329956	0.0634909	0.0489897	2011-2010		2011	0.113405	0.168192	2011-2010
2010	8293	0.257468	0.225027	2010-2009		2010	1250557	0.0344885	0.0393352	2010-2009		2010	0.222979	0.185692	2010-2009
2009	6595	0.192586	0.235156	2009-2008		2009	1208865	0.0441819	0.0580368	2009-2008		2009	0.148404	0.177119	2009-2008
2008	5530	0.277726	0.280429	2008-2007		2008	1157715	0.0718918	0.0610206	2008-2007		2008	0.205835	0.219408	2008-2007
2007	4328	0.283131	0.237923	2007-2006		2007	1080067	0.0501493	0.052072	2007-2006		2007	0.232981	0.185851	2007-2006
2006	3373	0.192716	0.167902	2006-2005		2006	1028489	0.0539946	0.0524883	2006-2005		2006	0.138721	0.115414	2006-2005
2005	2828	0.143088	0.150664	2005-2004		2005	975801	0.0509819	0.0483295	2005-2004		2005	0.0921062	0.102334	2005-2004
2004	2474	0.15824	0.145398	2004-2003		2004	928466	0.045677	0.0449702	2004-2003		2004	0.112563	0.100427	2004-2003
2003	2136	0.132556	0.12262	2003-2002		2003	887909	0.0442634	0.0335741	2003-2002		2003	0.0882922	0.0890459	2003-2002
2002	1886	0.112684	0.0883572	2002-2001		2002	850273	0.0228848	0.0114797	2002-2001		2002	0.0897996	0.0768775	2002-2001
2001	1695	0.0640301	0.0720151	2001-2000		2001	831250	7.4592e-05	0.0109239	2001-2000		2001	0.0639555	0.0610912	2001-2000
2000	1593	0.08				2000	831188	0.0217732				2000	0.0582268
1999	1475	0.230192				1999	813476	0.01798					0.212212
1998	1199	0.0309544				1998	799108	0.0209555					0.00999892
1997	1163	0.200206				1997	782706	0.0131697					0.187037
	969						772532
	886						690717
	665						657456
	650						630237
	586						620988
							613887
							596845
							580728
							563194
							551253
							536097
							533206
							526251
							512151
							486266
							465919
							445592
							434598
							426967
							412549
							360168
							336812
							322421
							297168
							293951
							272869
							256982
