# Supplementary material for: The General Growth Tendency: A tool to improve publication trend reporting by removing record inflation bias and enabling quantitative trend analysis
Source: PLoS One. 2022 May 20;17(5):e0268433. doi: 10.1371/journal.pone.0268433 (PMC9122180; doi:10.1371/journal.pone.0268433)
Supplement: S3 File — (XLSX) [file pone.0268433.s003.xlsx]

## Sheet: Template
Step 1: Paste the number of publications in your area of interest, for all corresponding years, in column B. Update/change the listed years if necessary.
Step 2: Paste/update the number of overall publications of the chosen reference field in column H (for example total publication output in the chosen database), for all corresponding years, in column H.
Step 3: Read the desired values from columns N/O. We recommend not using any measure that uses data from the current year, as it is incomplete.
Year	Field	Yearly Percentual Increase	Biennial Average	Range (yearly)		Year	Totals	Yearly Percentual Increase	Biennial Average	Range (yearly)		Year	GGT	Biennial GGT	Range (yearly)
2020	10467	#DIV/0!				2020	1440429	#DIV/0!				2020	#DIV/0!
2019		#DIV/0!	#DIV/0!	2019-2018		2019		#DIV/0!	#DIV/0!	2019-2018		2019	#DIV/0!	#DIV/0!	2019-2018
2018		#DIV/0!	#DIV/0!	2018-2017		2018		#DIV/0!	#DIV/0!	2018-2017		2018	#DIV/0!	#DIV/0!	2018-2017
2017		#DIV/0!	#DIV/0!	2017-2016		2017		#DIV/0!	#DIV/0!	2017-2016		2017	#DIV/0!	#DIV/0!	2017-2016
2016		#DIV/0!	#DIV/0!	2016-2015		2016		#DIV/0!	#DIV/0!	2016-2015		2016	#DIV/0!	#DIV/0!	2016-2015
2015		#DIV/0!	#DIV/0!	2015-2014		2015		#DIV/0!	#DIV/0!	2015-2014		2015	#DIV/0!	#DIV/0!	2015-2014
2014		#DIV/0!	#DIV/0!	2014-2013		2014		#DIV/0!	#DIV/0!	2014-2013		2014	#DIV/0!	#DIV/0!	2014-2013
2013		#DIV/0!	#DIV/0!	2013-2012		2013		#DIV/0!	#DIV/0!	2013-2012		2013	#DIV/0!	#DIV/0!	2013-2012
2012		#DIV/0!	#DIV/0!	2012-2011		2012		#DIV/0!	#DIV/0!	2012-2011		2012	#DIV/0!	#DIV/0!	2012-2011
2011		#DIV/0!	#DIV/0!	2011-2010		2011		#DIV/0!	#DIV/0!	2011-2010		2011	#DIV/0!	#DIV/0!	2011-2010
2010		#DIV/0!	#DIV/0!	2010-2009		2010		#DIV/0!	#DIV/0!	2010-2009		2010	#DIV/0!	#DIV/0!	2010-2009
2009		#DIV/0!	#DIV/0!	2009-2008		2009		#DIV/0!	#DIV/0!	2009-2008		2009	#DIV/0!	#DIV/0!	2009-2008
2008		#DIV/0!	#DIV/0!	2008-2007		2008		#DIV/0!	#DIV/0!	2008-2007		2008	#DIV/0!	#DIV/0!	2008-2007
2007		#DIV/0!	#DIV/0!	2007-2006		2007		#DIV/0!	#DIV/0!	2007-2006		2007	#DIV/0!	#DIV/0!	2007-2006
2006		#DIV/0!	#DIV/0!	2006-2005		2006		#DIV/0!	#DIV/0!	2006-2005		2006	#DIV/0!	#DIV/0!	2006-2005
2005		#DIV/0!	#DIV/0!	2005-2004		2005		#DIV/0!	#DIV/0!	2005-2004		2005	#DIV/0!	#DIV/0!	2005-2004
2004		#DIV/0!	#DIV/0!	2004-2003		2004		#DIV/0!	#DIV/0!	2004-2003		2004	#DIV/0!	#DIV/0!	2004-2003
2003		#DIV/0!	#DIV/0!	2003-2002		2003		#DIV/0!	#DIV/0!	2003-2002		2003	#DIV/0!	#DIV/0!	2003-2002
2002		#DIV/0!	#DIV/0!	2002-2001		2002		#DIV/0!	#DIV/0!	2002-2001		2002	#DIV/0!	#DIV/0!	2002-2001
2001		#DIV/0!	#DIV/0!	2001-2000		2001		#DIV/0!	#DIV/0!	2001-2000		2001	#DIV/0!	#DIV/0!	2001-2000
2000		#DIV/0!	#DIV/0!	2000-1999		2000		#DIV/0!	#DIV/0!	2000-1999		2000	#DIV/0!	#DIV/0!	2000-1999
1999		#DIV/0!	#DIV/0!	1999-1998		1999		#DIV/0!	#DIV/0!	1999-1998		1999	#DIV/0!	#DIV/0!	1999-1998
1998		#DIV/0!	#DIV/0!	1998-1997		1998		#DIV/0!	#DIV/0!	1998-1997		1998	#DIV/0!	#DIV/0!	1998-1997
1997		#DIV/0!	#DIV/0!	1997-1996		1997		#DIV/0!	#DIV/0!	1997-1996		1997	#DIV/0!	#DIV/0!	1997-1996
1996		#DIV/0!	#DIV/0!	1996-1995		1996		#DIV/0!	#DIV/0!	1996-1995		1996	#DIV/0!	#DIV/0!	1996-1995
1995		#DIV/0!	#DIV/0!	1995-1994		1995		#DIV/0!	#DIV/0!	1995-1994		1995	#DIV/0!	#DIV/0!	1995-1994
1994		#DIV/0!	#DIV/0!	1994-1993		1994		#DIV/0!	#DIV/0!	1994-1993		1994	#DIV/0!	#DIV/0!	1994-1993
1993		#DIV/0!	#DIV/0!	1993-1992		1993		#DIV/0!	#DIV/0!	1993-1992		1993	#DIV/0!	#DIV/0!	1993-1992
1992		#DIV/0!	#DIV/0!	1992-1991		1992		#DIV/0!	#DIV/0!	1992-1991		1992	#DIV/0!	#DIV/0!	1992-1991
1991		#DIV/0!	#DIV/0!	1991-1990		1991		#DIV/0!	#DIV/0!	1991-1990		1991	#DIV/0!	#DIV/0!	1991-1990
1990		#DIV/0!	#DIV/0!	1990-1989		1990		#DIV/0!	#DIV/0!	1990-1989		1990	#DIV/0!	#DIV/0!	1990-1989
1989		#DIV/0!	#DIV/0!	1989-1988		1989		#DIV/0!	#DIV/0!	1989-1988		1989	#DIV/0!	#DIV/0!	1989-1988
1988		#DIV/0!	#DIV/0!	1988-1987		1988		#DIV/0!	#DIV/0!	1988-1987		1988	#DIV/0!	#DIV/0!	1988-1987
1987		#DIV/0!	#DIV/0!	1987-1986		1987		#DIV/0!	#DIV/0!	1987-1986		1987	#DIV/0!	#DIV/0!	1987-1986
1986		#DIV/0!	#DIV/0!	1986-1985		1986		#DIV/0!	#DIV/0!	1986-1985		1986	#DIV/0!	#DIV/0!	1986-1985
1985		#DIV/0!	#DIV/0!	1985-1984		1985		#DIV/0!	#DIV/0!	1985-1984		1985	#DIV/0!	#DIV/0!	1985-1984
1984		#DIV/0!	#DIV/0!	1984-1983		1984		#DIV/0!	#DIV/0!	1984-1983		1984	#DIV/0!	#DIV/0!	1984-1983
1983		#DIV/0!	#DIV/0!	1983-1982		1983		#DIV/0!	#DIV/0!	1983-1982		1983	#DIV/0!	#DIV/0!	1983-1982
1982		#DIV/0!	#DIV/0!	1982-1981		1982		#DIV/0!	#DIV/0!	1982-1981		1982	#DIV/0!	#DIV/0!	1982-1981
1981		#DIV/0!	#DIV/0!	1981-1980		1981		#DIV/0!	#DIV/0!	1981-1980		1981	#DIV/0!	#DIV/0!	1981-1980
1980		#DIV/0!	#DIV/0!	1980-1979		1980		#DIV/0!	#DIV/0!	1980-1979		1980	#DIV/0!	#DIV/0!	1980-1979
1979		#DIV/0!	#DIV/0!	1979-1978		1979		#DIV/0!	#DIV/0!	1979-1978		1979	#DIV/0!	#DIV/0!	1979-1978
1978		#DIV/0!	#DIV/0!	1978-1977		1978		#DIV/0!	#DIV/0!	1978-1977		1978	#DIV/0!	#DIV/0!	1978-1977
1977		#DIV/0!	#DIV/0!	1977-1976		1977		#DIV/0!	#DIV/0!	1977-1976		1977	#DIV/0!	#DIV/0!	1977-1976
1976		#DIV/0!	#DIV/0!	1976-1975		1976		#DIV/0!	#DIV/0!	1976-1975		1976	#DIV/0!	#DIV/0!	1976-1975
1975		#DIV/0!	#DIV/0!	1975-1974		1975		#DIV/0!	#DIV/0!	1975-1974		1975	#DIV/0!	#DIV/0!	1975-1974
1974		#DIV/0!	#DIV/0!	1974-1973		1974		#DIV/0!	#DIV/0!	1974-1973		1974	#DIV/0!	#DIV/0!	1974-1973
1973		#DIV/0!	#DIV/0!	1973-1972		1973		#DIV/0!	#DIV/0!	1973-1972		1973	#DIV/0!	#DIV/0!	1973-1972
1972		#DIV/0!	#DIV/0!	1972-1971		1972		#DIV/0!	#DIV/0!	1972-1971		1972	#DIV/0!	#DIV/0!	1972-1971
1971		#DIV/0!		1971-1970		1971		#DIV/0!		1971-1970		1971	#DIV/0!	0	1971-1970
1970						1970						1970	0	0
