# Supplementary material for: The General Growth Tendency: A tool to improve publication trend reporting by removing record inflation bias and enabling quantitative trend analysis
Source: PLoS One. 2022 May 20;17(5):e0268433. doi: 10.1371/journal.pone.0268433 (PMC9122180; doi:10.1371/journal.pone.0268433)
Supplement: S4 File — (R) [file pone.0268433.s004.R]

# Function to calculate Area Growth Tendency and Total Growth Tendency


field.growth = function(year,subfield, broadfield,total,period) {
       
       N = length(subfield)
       
       growth.data = matrix(data = 0, nrow = N, ncol = 3)
       for(i in 2:N) {
              growth.data[i,1] = (subfield[i]-subfield[i-1])/subfield[i-1]
              growth.data[i,2] = (broadfield[i]-broadfield[i-1])/broadfield[i-1]
              growth.data[i,3] = (total[i]-total[i-1])/total[i-1]
       }
       
       AGT = 100*(growth.data[,1]-growth.data[,2])
       GGT = 100*(growth.data[,1]-growth.data[,3])
       output1 = data.frame(year,AGT,GGT)
       
       output = output1
       if(period>1){
              for(i in period:N) {
                     output[i,2] = mean(output1[(i-(period-1)):i,2])
                     output[i,3] = mean(output1[(i-(period-1)):i,3])
              }
       }

       output = output[-(1:period),]
       
       output[,1] = paste0(year[1:(N-period)],"-",year[(1+period):N])
       return(output)
}


# imports year, subfield, field and total data, taken from excel
load("input.data.AGT.GGT.20201030.Rdata")

# alternatively, import data from other sources, or create vectors, e.g.:
# year = c(2000, 2001, 2002, 2003)
# subfield = c(1488, 1623, 1620, 2161)
# field = c(831188, 831250, 850273, 887909)

# calculate annual AGT and GGT
results = field.growth(year,subfield,field,total,period=1)
results

write.csv(results,"updated_results_annual.csv",row.names=F)

# to calculate biennial AGT and GGT:
results = field.growth(year,subfield,field,total,period=2)
results
write.csv(results,"updated_results_biennial.csv",row.names=F)

# to calculate triennial AGT and GGT:
results = field.growth(year,subfield,field,total,period=3)
results
write.csv(results,"updated_results_triennial.csv",row.names=F)
